# Supplementary material for: Direct Utilization of Near-Infrared Light for Photooxidation with a Metal-Free Photocatalyst
Source: Molecules. 2022 Jun 23;27(13):4047. doi: 10.3390/molecules27134047 (PMC9268673; doi:10.3390/molecules27134047)
Supplement: Supplementary file 1 [file molecules-27-04047-s001.zip]

Archive with 1 entries (1 files):
- molecules-1782670-supplementary.pdf
